# Supplementary material for: Efficacy and safety of using auditory-motor entrainment to improve walking after stroke: a multi-site randomized controlled trial of InTandemTM
Source: Nat Commun. 2024 Feb 8;15:1081. doi: 10.1038/s41467-024-44791-5 (PMC10853163; doi:10.1038/s41467-024-44791-5)
Supplement: Supplementary file 4 — Source Data [file 41467_2024_44791_MOESM4_ESM.xlsx]

## Sheet: Figure 2a and 2b
Pretraining vs. Posttraining 10mWT Speed (m/s)
Subject	Intervention Group	Pretraining	Posttraining
1	InTandem	0.66	1.2
2	InTandem	0.65	1.18
3	InTandem	0.66	1.14
4	InTandem	0.61	0.95
5	InTandem	0.69	1
6	InTandem	0.73	1.04
7	InTandem	0.655	0.93
8	InTandem	0.52	0.79
9	InTandem	0.56	0.83
10	InTandem	0.76	0.99
11	InTandem	0.7	0.922
12	InTandem	0.62	0.81
13	InTandem	0.65	0.83
14	InTandem	0.686	0.86
15	InTandem	0.62	0.79
16	InTandem	0.64	0.81
17	InTandem	0.69	0.85
18	InTandem	0.65	0.803
19	InTandem	0.5	0.65
20	InTandem	0.69	0.83
21	InTandem	0.74	0.87
22	InTandem	0.6	0.71
23	InTandem	0.62	0.726
24	InTandem	0.6	0.69
25	InTandem	0.56	0.65
26	InTandem	0.61	0.69
27	InTandem	0.77	0.82
28	InTandem	0.64	0.69
29	InTandem	0.52	0.56
30	InTandem	0.51	0.54
31	InTandem	0.69	0.72
32	InTandem	0.66	0.68
33	InTandem	0.69	0.68
34	InTandem	0.68	0.67
35	InTandem	0.69	0.67
36	InTandem	0.673	0.649
37	InTandem	0.74	0.67
38	InTandem	0.59	0.52
39	InTandem	0.638	0.53
40	InTandem	0.58	0.43
41	Active Control	0.72	0.97
42	Active Control	0.75	0.99
43	Active Control	0.7	0.92
44	Active Control	0.61	0.8
45	Active Control	0.68	0.84
46	Active Control	0.78	0.94
47	Active Control	0.56	0.72
48	Active Control	0.73	0.88
49	Active Control	0.56	0.71
50	Active Control	0.77	0.91
51	Active Control	0.66	0.79
52	Active Control	0.58	0.71
53	Active Control	0.66	0.75
54	Active Control	0.796	0.86
55	Active Control	0.546	0.608
56	Active Control	0.69	0.75
57	Active Control	0.624	0.67
58	Active Control	0.59	0.63
59	Active Control	0.52	0.54
60	Active Control	0.77	0.78
61	Active Control	0.74	0.75
62	Active Control	0.75	0.74
63	Active Control	0.725	0.71
64	Active Control	0.79	0.77
65	Active Control	0.66	0.63
66	Active Control	0.72	0.69
67	Active Control	0.74	0.71
68	Active Control	0.72	0.68
69	Active Control	0.644	0.6
70	Active Control	0.621	0.569
71	Active Control	0.67	0.57
72	Active Control	0.56	0.44

## Sheet: Figure 2c
Time course of change: Session Speed (m/s)
	InTandem		Active Control
Timepoint	Mean	SE	Mean	SE
Pretraining	0.644	0.01	0.68	0.013
Treatment 1	0.683	0.02	0.687	0.02
Treatment 2	0.689	0.022	0.704	0.023
Treatment 3	0.702	0.024	0.704	0.02
Treatment 4	0.723	0.027	0.698	0.022
Treatment 5	0.732	0.029	0.7	0.025
Treatment 6	0.735	0.027	0.698	0.026
Treatment 7	0.752	0.031	0.682	0.02
Treatment 8	0.753	0.029	0.704	0.025
Treatment 9	0.746	0.027	0.714	0.022
Treatment 10	0.743	0.028	0.718	0.022
Treatment 11	0.75	0.029	0.713	0.022
Treatment 12	0.762	0.029	0.711	0.02
Treatment 13	0.754	0.03	0.717	0.023
Treatment 14	0.767	0.031	0.732	0.029
Treatment 15	0.784	0.03	0.729	0.025
Posttraining	0.784	0.029	0.754	0.023
